# Supplementary material for: Clustering Algorithm-Driven Detection of TRBC1-Restricted Clonal T-Cell Populations Produces Better Results than Manual Gating Analysis
Source: Int J Mol Sci. 2024 Dec 28;26(1):170. doi: 10.3390/ijms26010170 (PMC11720138; doi:10.3390/ijms26010170)
Supplement: Supplementary file 1 [file ijms-26-00170-s001.zip]

Archive with 1 entries (1 files):
- ijms-3372768-supplementary.pdf
